# Supplementary material for: Microencapsulation of Grape Pomace Extracts with Alginate-Based Coatings by Freeze-Drying: Release Kinetics and In Vitro Bioaccessibility Assessment of Phenolic Compounds
Source: Gels. 2024 May 21;10(6):353. doi: 10.3390/gels10060353 (PMC11203361; doi:10.3390/gels10060353)
Supplement: Supplementary file 1 [file gels-10-00353-s001.zip]

Archive with 1 entries (1 files):
- gels-3017868-supplementary.pdf
